# Supplementary material for: High-Pressure Limit and Pressure-Dependent Rate Rules for β-Scission Reaction Class of Hydroperoxyl Alkyl Hydroperoxyl Radicals (•P(OOH)2) in Normal-Alkyl Cyclohexanes Combustion
Source: Molecules. 2024 Jan 22;29(2):544. doi: 10.3390/molecules29020544 (PMC10818465; doi:10.3390/molecules29020544)
Supplement: Supplementary file 1 [file molecules-29-00544-s001.zip › Supplemental Material-II.txt]

THERMO
HO2                     H   1O   2    0    0g    300.00   5000.00 1000.00      1
 3.72547564E+00 2.79006610E-03-1.01366820E-06 1.72250484E-10-1.11629338E-14    2
-3.15142878E+02 5.33195004E+00 3.78472281E+00-8.92557127E-04 1.04763579E-05    3
-1.22737203E-08 4.56619418E-12-1.68074795E+02 5.86354842E+00                   4
R1                      H  13C   7O   4    0g    300.00   5000.00 1000.00      1
 2.47501677E+01 4.12160839E-02-1.63086009E-05 2.94216295E-09-1.99039143E-13    2
-2.97375680E+04-1.05808570E+02-2.75578331E+00 1.07881800E-01-5.83046117E-05    3
-7.24564131E-09 1.27347119E-11-2.16367586E+04 3.86532018E+01                   4
P1                      H  12C   7O   2    0g    300.00   5000.00 1000.00      1
 1.81832828E+01 3.96478033E-02-1.55480551E-05 2.79057589E-09-1.88191911E-13    2
-2.46612214E+04-7.31575590E+01-3.34692010E+00 8.28945790E-02-2.15498435E-05    3
-3.28852784E-08 1.96897238E-11-1.78396571E+04 4.22093464E+01                   4
R2                      H  15C   8O   4    0g    300.00   5000.00 1000.00      1
 2.82241166E+01 4.60861533E-02-1.82490644E-05 3.29450328E-09-2.23005060E-13    2
-3.15756598E+04-1.24081605E+02-3.22556974E+00 1.17817894E-01-5.10002979E-05    3
-2.56889683E-08 2.11308764E-11-2.21353436E+04 4.20889094E+01                   4
P2                      H  14C   8O   2    0g    300.00   5000.00 1000.00      1
 2.10526283E+01 4.56097326E-02-1.81582685E-05 3.29109394E-09-2.23420795E-13    2
-2.62306674E+04-8.81900760E+01-2.58260546E+00 8.52396463E-02-1.81226108E-06    3
-5.88497931E-08 2.94735538E-11-1.82997930E+04 4.05189351E+01                   4
R3                      H  17C   9O   4    0g    300.00   5000.00 1000.00      1
 3.04283706E+01 5.31276713E-02-2.12717098E-05 3.86730055E-09-2.63010646E-13    2
-3.80132387E+04-1.38383801E+02-4.23120888E+00 1.30516011E-01-5.50218068E-05    3
-2.79967073E-08 2.24983417E-11-2.74271477E+04 4.54020741E+01                   4
P3                      H  16C   9O   2    0g    300.00   5000.00 1000.00      1
 2.32408358E+01 5.21044838E-02-2.07936639E-05 3.77110747E-09-2.55993907E-13    2
-3.23866901E+04-1.00592890E+02-3.65358523E+00 1.02164426E-01-1.70255623E-05    3
-5.19289291E-08 2.83937814E-11-2.36237243E+04 4.45988643E+01                   4
R4                      H  19C  10O   4    0g    300.00   5000.00 1000.00      1
 3.12351609E+01 6.10881692E-02-2.45602399E-05 4.47724728E-09-3.05054149E-13    2
-3.87141003E+04-1.39736577E+02-3.52388325E+00 1.27750912E-01-2.67712845E-05    3
-5.88935031E-08 3.32271761E-11-2.74634231E+04 4.74935902E+01                   4
P4                      H  18C  10O   2    0g    300.00   5000.00 1000.00      1
 2.60209231E+01 5.59794904E-02-2.18436605E-05 3.90716665E-09-2.62860081E-13    2
-3.31683631E+04-1.13170222E+02-4.32426398E+00 1.11874079E-01-1.12159200E-05    3
-6.97520908E-08 3.71119979E-11-2.34135315E+04 5.03995390E+01                   4
R5                      H  15C   8O   4    0g    300.00   5000.00 1000.00      1
 2.94418571E+01 5.43486412E-02-2.18252526E-05 3.97579310E-09-2.70760469E-13    2
-3.50895571E+04-1.29890262E+02-2.48798831E+00 1.14103878E-01-1.76969687E-05    3
-6.21450103E-08 3.37697927E-11-2.47364256E+04 4.23299394E+01                   4
P5                      H  14C   8O   2    0g    300.00   5000.00 1000.00      1
 2.34646193E+01 5.03946514E-02-1.96674320E-05 3.51832905E-09-2.36722413E-13    2
-2.96742447E+04-1.00224165E+02-3.83571411E+00 1.01331744E-01-1.24955437E-05    3
-5.98727270E-08 3.22482233E-11-2.09186276E+04 4.68024463E+01                   4
R6                      H  17C   9O   4    0g    300.00   5000.00 1000.00      1
 2.94399112E+01 5.43508242E-02-2.18262038E-05 3.97597611E-09-2.70773417E-13    2
-3.50897273E+04-1.30571451E+02-2.51780112E+00 1.14244088E-01-1.79627398E-05    3
-6.19160328E-08 3.36956105E-11-2.47318356E+04 4.17779064E+01                   4
P6                      H  16C   9O   2    0g    300.00   5000.00 1000.00      1
 2.34646193E+01 5.03946514E-02-1.96674320E-05 3.51832905E-09-2.36722413E-13    2
-2.96742447E+04-1.00224165E+02-3.83571411E+00 1.01331744E-01-1.24955437E-05    3
-5.98727270E-08 3.22482233E-11-2.09186276E+04 4.68024463E+01                   4
R7                      H  19C  10O   4    0g    300.00   5000.00 1000.00      1
 3.06125484E+01 6.18545620E-02-2.49059821E-05 4.54474880E-09-3.09861547E-13    2
-3.85113204E+04-1.35229452E+02-1.86388775E+00 1.15410668E-01-5.88263992E-07    3
-8.19741866E-08 4.06642308E-11-2.75356591E+04 4.19288950E+01                   4
P7                      H  18C  10O   2    0g    300.00   5000.00 1000.00      1
 2.59502721E+01 5.60967227E-02-2.19022494E-05 3.91917968E-09-2.63739590E-13    2
-3.38700686E+04-1.12327084E+02-4.95238634E+00 1.14589641E-01-1.61219921E-05    3
-6.55946059E-08 3.57711201E-11-2.40096658E+04 5.38718980E+01                   4
R8                      H  17C   9O   4    0g    300.00   5000.00 1000.00      1
 3.00710975E+01 5.35597268E-02-2.14640667E-05 3.90449470E-09-2.65640629E-13    2
-3.97463532E+04-1.35089402E+02-3.85888716E+00 1.27085522E-01-4.79902934E-05    3
-3.38097468E-08 2.42534875E-11-2.92560546E+04 4.54172359E+01                   4
P8                      H  16C   9O   2    0g    300.00   5000.00 1000.00      1
 2.36637232E+01 5.00983473E-02-1.95214700E-05 3.48833602E-09-2.34514068E-13    2
-3.23516507E+04-1.01072052E+02-3.33642183E+00 1.02909521E-01-2.03851573E-05    3
-5.04191048E-08 2.86283813E-11-2.38003994E+04 4.37699350E+01                   4
R9                      H  17C   9O   4    0g    300.00   5000.00 1000.00      1
 3.00626091E+01 5.36085273E-02-2.14956882E-05 3.91185658E-09-2.66222621E-13    2
-3.72536050E+04-1.32298341E+02-1.64861473E+00 1.14692031E-01-2.26572335E-05    3
-5.63089303E-08 3.16197281E-11-2.70629569E+04 3.83015969E+01                   4
P9                      H  16C   9O   2    0g    300.00   5000.00 1000.00      1
 2.33764905E+01 5.04742881E-02-1.96963467E-05 3.52311307E-09-2.37021231E-13    2
-3.08702752E+04-9.89693452E+01-2.68754734E+00 9.66635302E-02-5.59785128E-06    3
-6.43967139E-08 3.33615115E-11-2.23763278E+04 4.20330972E+01                   4
R10                     H  19C  10O   4    0g    300.00   5000.00 1000.00      1
 3.21887927E+01 6.02783822E-02-2.42691374E-05 4.42840567E-09-3.01928195E-13    2
-4.11920724E+04-1.44457522E+02-2.37301949E+00 1.24128500E-01-1.85200857E-05    3
-6.73206022E-08 3.62656925E-11-2.98985064E+04 4.22761095E+01                   4
P10                     H  18C  10O   2    0g    300.00   5000.00 1000.00      1
 2.59462992E+01 5.61132943E-02-2.19114659E-05 3.92110183E-09-2.63879381E-13    2
-3.46196032E+04-1.12851548E+02-3.11090505E+00 1.06519005E-01-2.49399017E-06    3
-7.60183861E-08 3.88015528E-11-2.51064701E+04 4.45856985E+01                   4
R11                     H  19C  10O   4    0g    300.00   5000.00 1000.00      1
 3.09082877E+01 6.03772379E-02-2.40542385E-05 4.36196251E-09-2.96232725E-13    2
-4.28641432E+04-1.36237353E+02-2.37455631E+00 1.21526954E-01-1.75013102E-05    3
-6.57615742E-08 3.52687291E-11-3.19712698E+04 4.36710424E+01                   4
P11                     H  18C  10O   2    0g    300.00   5000.00 1000.00      1
 2.63152557E+01 5.56350538E-02-2.16901382E-05 3.87722705E-09-2.60723136E-13    2
-3.72630024E+04-1.15720356E+02-3.69481010E+00 1.12879414E-01-1.77100144E-05    3
-6.16702155E-08 3.39651283E-11-2.76997642E+04 4.55926409E+01                   4
R12                     H  19C  10O   4    0g    300.00   5000.00 1000.00      1
 3.12461973E+01 6.10511669E-02-2.45363036E-05 4.47157046E-09-3.04597634E-13    2
-4.32931248E+04-1.40889124E+02-2.78794212E+00 1.26237532E-01-2.68408031E-05    3
-5.70782537E-08 3.22516104E-11-3.22579876E+04 4.24935565E+01                   4
P12                     H  18C  10O   2    0g    300.00   5000.00 1000.00      1
 2.62365706E+01 5.56843105E-02-2.17029342E-05 3.87873624E-09-2.60787967E-13    2
-3.58944353E+04-1.14603791E+02-3.90430481E+00 1.13717881E-01-1.94114935E-05    3
-6.01133112E-08 3.34398376E-11-2.63158499E+04 4.72808403E+01                   4
R13                     H  19C  10O   4    0g    300.00   5000.00 1000.00      1
 3.12372402E+01 6.10954963E-02-2.45650197E-05 4.47828282E-09-3.05130243E-13    2
-4.04754024E+04-1.39254464E+02-1.00594703E+00 1.15972265E-01-5.55435354E-06    3
-7.61381969E-08 3.85223567E-11-2.96694573E+04 3.61960543E+01                   4
P13                     H  18C  10O   2    0g    300.00   5000.00 1000.00      1
 2.59398724E+01 5.60703485E-02-2.18820710E-05 3.91431536E-09-2.63351022E-13    2
-3.44315565E+04-1.12649514E+02-3.30482508E+00 1.07670931E-01-4.98591435E-06    3
-7.37802076E-08 3.80713752E-11-2.49028418E+04 4.55832535E+01                   4
R14                     H  15C   8O   4    0g    300.00   5000.00 1000.00      1
 2.66288366E+01 4.68464914E-02-1.83896394E-05 3.30371045E-09-2.22976386E-13    2
-3.52470012E+04-1.13597288E+02-2.05045270E+00 1.06833410E-01-3.27910376E-05    3
-3.81667050E-08 2.42420382E-11-2.63216513E+04 3.93905787E+01                   4
P14                     H  14C   8O   2    0g    300.00   5000.00 1000.00      1
 2.07544296E+01 4.49277364E-02-1.75281669E-05 3.13480521E-09-2.10873607E-13    2
-2.79764607E+04-8.62167841E+01-2.50078713E+00 8.83338035E-02-1.24194367E-05    3
-4.89409297E-08 2.65168850E-11-2.04858559E+04 3.91023729E+01                   4
R15                     H  17C   9O   4    0g    300.00   5000.00 1000.00      1
 3.00318897E+01 5.41585924E-02-2.18422454E-05 3.98957442E-09-2.72181631E-13    2
-3.93704005E+04-1.34417259E+02-2.14664836E+00 1.18497275E-01-3.22487560E-05    3
-4.55828540E-08 2.74141289E-11-2.90820902E+04 3.82766174E+01                   4
P15                     H  16C   9O   2    0g    300.00   5000.00 1000.00      1
 2.33202149E+01 5.05194297E-02-1.97116665E-05 3.52554885E-09-2.37169778E-13    2
-3.15249920E+04-9.90725615E+01-3.19214876E+00 9.97021914E-02-1.24672388E-05    3
-5.77874247E-08 3.10624131E-11-2.29866375E+04 4.38328526E+01                   4
R16                     H  19C  10O   4    0g    300.00   5000.00 1000.00      1
 3.14506744E+01 6.08356195E-02-2.44476734E-05 4.45529706E-09-3.03487576E-13    2
-4.26973357E+04-1.40334003E+02-1.54426888E+00 1.20907331E-01-1.71062608E-05    3
-6.52478298E-08 3.48367647E-11-3.18377603E+04 3.82337413E+01                   4
P16                     H  18C  10O   2    0g    300.00   5000.00 1000.00      1
 2.58848821E+01 5.61386493E-02-2.19127175E-05 3.92025345E-09-2.63770910E-13    2
-3.52807685E+04-1.12718072E+02-3.60139268E+00 1.09633456E-01-9.76109329E-06    3
-6.89351279E-08 3.63225717E-11-2.57362036E+04 4.64855115E+01                   4
R17                     H  13C   7O   4    0g    300.00   5000.00 1000.00      1
 2.45052891E+01 4.22336027E-02-1.69164403E-05 3.07712743E-09-2.09379274E-13    2
-2.99996023E+04-1.04735394E+02-2.67551771E+00 9.80725523E-02-2.83799895E-05    3
-3.76610483E-08 2.32356651E-11-2.14565799E+04 4.05918653E+01                   4
P17                     H  12C   7O   2    0g    300.00   5000.00 1000.00      1
 1.81997920E+01 3.92829614E-02-1.53137584E-05 2.73737832E-09-1.84076642E-13    2
-2.34265631E+04-7.34691717E+01-3.58776144E+00 8.47799813E-02-2.55351778E-05    3
-3.01277022E-08 1.91148926E-11-1.66517723E+04 4.27444873E+01                   4
R18                     H  15C   8O   4    0g    300.00   5000.00 1000.00      1
 2.62825365E+01 4.84127419E-02-1.92852182E-05 3.49530414E-09-2.37238121E-13    2
-3.50465333E+04-1.13913850E+02-2.12085799E+00 1.04160190E-01-2.33929452E-05    3
-4.72937597E-08 2.72063741E-11-2.59776808E+04 3.86187234E+01                   4
P18                     H  14C   8O   2    0g    300.00   5000.00 1000.00      1
 2.07205752E+01 4.49513841E-02-1.75350194E-05 3.13572015E-09-2.10919710E-13    2
-2.78291780E+04-8.62796033E+01-2.34194282E+00 8.74753123E-02-1.08467504E-05    3
-5.02283618E-08 2.69152290E-11-2.03742860E+04 3.81306863E+01                   4
R19                     H  17C   9O   4    0g    300.00   5000.00 1000.00      1
 2.92506139E+01 5.51062345E-02-2.22671659E-05 4.07228914E-09-2.78063034E-13    2
-3.92554540E+04-1.30160122E+02-2.22507242E+00 1.13140919E-01-1.76474696E-05    3
-5.97178482E-08 3.21980596E-11-2.89316742E+04 4.00096236E+01                   4
P19                     H  16C   9O   2    0g    300.00   5000.00 1000.00      1
 2.32829350E+01 5.05447874E-02-1.97187543E-05 3.52644969E-09-2.37212145E-13    2
-3.13923892E+04-9.80228721E+01-2.91631346E+00 9.82321330E-02-9.69906477E-06    3
-6.01171263E-08 3.18002869E-11-2.29094402E+04 4.34198223E+01                   4
R20                     H  19C  10O   4    0g    300.00   5000.00 1000.00      1
 3.06553942E+01 6.17994455E-02-2.48796640E-05 4.53936594E-09-3.09464221E-13    2
-4.25471329E+04-1.36921156E+02-1.67687140E+00 1.15756392E-01-2.86955217E-06    3
-7.90723174E-08 3.95197990E-11-3.16445057E+04 3.93116193E+01                   4
P20                     H  18C  10O   2    0g    300.00   5000.00 1000.00      1
 2.50669583E+01 5.89849168E-02-2.35474629E-05 4.27506243E-09-2.90537069E-13    2
-3.52442176E+04-1.09067064E+02-1.49770316E+00 9.51005808E-02 1.86995898E-05    3
-8.88329696E-08 4.08831587E-11-2.58250088E+04 3.78814730E+01                   4
R21                     H  13C   7O   4    0g    300.00   5000.00 1000.00      1
 2.45865451E+01 4.08207972E-02-1.62615459E-05 2.94729191E-09-2.00042059E-13    2
-3.11623187E+04-1.06238114E+02-3.08597167E+00 1.04209724E-01-4.77311981E-05    3
-1.80255244E-08 1.64325245E-11-2.28102993E+04 4.00563967E+01                   4
P21                     H  12C   7O   2    0g    300.00   5000.00 1000.00      1
 1.81327558E+01 4.01860193E-02-1.59702090E-05 2.88871010E-09-1.95752250E-13    2
-2.51007726E+04-7.25161449E+01-1.33355991E+00 7.37314570E-02-5.29741542E-06    3
-4.54439879E-08 2.32966081E-11-1.86107336E+04 3.32716106E+01                   4
R22                     H  13C   7O   4    0g    300.00   5000.00 1000.00      1
 2.44319738E+01 4.23360338E-02-1.69635103E-05 3.08627288E-09-2.10023990E-13    2
-2.74894889E+04-1.06102873E+02-4.51258771E+00 1.06740506E-01-4.42731245E-05    3
-2.45284287E-08 1.91546569E-11-1.86482838E+04 4.74110255E+01                   4
P22                     H  12C   7O   2    0g    300.00   5000.00 1000.00      1
 1.85459318E+01 3.92835168E-02-1.55278969E-05 2.80234601E-09-1.89729043E-13    2
-2.18318587E+04-7.50150707E+01-1.87268802E+00 7.17461581E-02 4.79486987E-06    3
-5.80121574E-08 2.81726470E-11-1.49186584E+04 3.65514591E+01                   4
R23                     H  13C   7O   4    0g    300.00   5000.00 1000.00      1
 2.56515351E+01 4.07432453E-02-1.62271282E-05 2.94064020E-09-1.99571583E-13    2
-3.09847523E+04-1.10994119E+02-2.61872305E+00 1.07346018E-01-5.40843988E-05    3
-1.24500107E-08 1.46221016E-11-2.25459484E+04 3.80015469E+01                   4
P23                     H  12C   7O   2    0g    300.00   5000.00 1000.00      1
 1.92448128E+01 3.83985994E-02-1.51219667E-05 2.72221303E-09-1.83977549E-13    2
-2.55698448E+04-7.94760283E+01-2.60858869E+00 8.21138530E-02-2.10900713E-05    3
-3.31218905E-08 1.96826265E-11-1.86263824E+04 3.76968296E+01                   4
R24                     H  13C   7O   4    0g    300.00   5000.00 1000.00      1
 2.56634048E+01 4.07859362E-02-1.62580402E-05 2.94792724E-09-2.00145628E-13    2
-3.23912399E+04-1.10999128E+02-2.76275444E+00 1.07704718E-01-5.42006879E-05    3
-1.26270307E-08 1.47305580E-11-2.39020297E+04 3.88340558E+01                   4
P24                     H  12C   7O   2    0g    300.00   5000.00 1000.00      1
 1.92994966E+01 3.83394276E-02-1.50970682E-05 2.71755658E-09-1.83655325E-13    2
-2.59462678E+04-7.99716422E+01-2.69666191E+00 8.27992646E-02-2.24741625E-05    3
-3.19607677E-08 1.93244688E-11-1.89823703E+04 3.78483505E+01                   4
R25                     H  13C   7O   4    0g    300.00   5000.00 1000.00      1
 2.53247172E+01 4.11948633E-02-1.64416100E-05 2.98373541E-09-2.02696873E-13    2
-3.03096603E+04-1.09499593E+02-2.23730750E+00 1.02189748E-01-4.12580529E-05    3
-2.47031853E-08 1.87728516E-11-2.18796952E+04 3.67504613E+01                   4
P25                     H  12C   7O   2    0g    300.00   5000.00 1000.00      1
 1.89667468E+01 3.87550700E-02-1.52865176E-05 2.75481857E-09-1.86323555E-13    2
-2.43258735E+04-7.76236639E+01-1.85661246E+00 7.54758608E-02-5.69829832E-06    3
-4.75451270E-08 2.45439794E-11-1.74601375E+04 3.52520850E+01                   4
R26                     H  13C   7O   4    0g    300.00   5000.00 1000.00      1
 2.52196309E+01 4.12635472E-02-1.64603048E-05 2.98607009E-09-2.02805494E-13    2
-2.95989348E+04-1.08892267E+02-1.92708646E+00 1.00172586E-01-3.72262206E-05    3
-2.82299795E-08 1.99223975E-11-2.12391363E+04 3.54385482E+01                   4
P26                     H  12C   7O   2    0g    300.00   5000.00 1000.00      1
 1.89014282E+01 3.88193533E-02-1.53121674E-05 2.75946090E-09-1.86637923E-13    2
-2.36461831E+04-7.73055948E+01-1.76516473E+00 7.47204374E-02-4.16103254E-06    3
-4.88447528E-08 2.49478560E-11-1.68031503E+04 3.48591525E+01                   4
R27                     H  15C   8O   4    0g    300.00   5000.00 1000.00      1
 2.75809033E+01 4.77974024E-02-1.91892011E-05 3.49448519E-09-2.37913598E-13    2
-3.49040215E+04-1.21960875E+02-2.27550104E+00 1.12123385E-01-4.20677889E-05    3
-2.95339273E-08 2.10856218E-11-2.56311663E+04 3.70247446E+01                   4
P27                     H  14C   8O   2    0g    300.00   5000.00 1000.00      1
 2.09107947E+01 4.57999435E-02-1.82459511E-05 3.30829057E-09-2.24644329E-13    2
-2.87416992E+04-8.69444349E+01-1.24564592E+00 7.98601469E-02 5.65642230E-06    3
-6.31052159E-08 3.02779348E-11-2.11166445E+04 3.45636116E+01                   4
R28                     H  15C   8O   4    0g    300.00   5000.00 1000.00      1
 2.68473205E+01 4.87915359E-02-1.96547125E-05 3.58708026E-09-2.44579460E-13    2
-3.30287362E+04-1.19375345E+02-4.10762749E+00 1.15275636E-01-4.28767284E-05    3
-3.10491447E-08 2.19661848E-11-2.33990206E+04 4.55245345E+01                   4
P28                     H  14C   8O   2    0g    300.00   5000.00 1000.00      1
 2.10159368E+01 4.56826962E-02-1.81957082E-05 3.29878472E-09-2.23981439E-13    2
-2.74441465E+04-8.80654685E+01-1.70266180E+00 8.18332739E-02 2.98289445E-06    3
-6.17119322E-08 3.00721797E-11-1.97035341E+04 3.61814422E+01                   4
R29                     H  15C   8O   4    0g    300.00   5000.00 1000.00      1
 2.76959356E+01 4.76636881E-02-1.91305282E-05 3.48321109E-09-2.37118767E-13    2
-3.46903780E+04-1.22024050E+02-2.37193793E+00 1.13263752E-01-4.46188225E-05    3
-2.72702315E-08 2.03589070E-11-2.53962625E+04 3.78768756E+01                   4
P29                     H  14C   8O   2    0g    300.00   5000.00 1000.00      1
 2.12754098E+01 4.53343072E-02-1.80318175E-05 3.26598907E-09-2.21607907E-13    2
-2.91416859E+04-9.03271833E+01-2.37018681E+00 8.80746488E-02-1.17769865E-05    3
-4.77503808E-08 2.53415508E-11-2.13456293E+04 3.77146479E+01                   4
R30                     H  15C   8O   4    0g    300.00   5000.00 1000.00      1
 2.76798770E+01 4.77361388E-02-1.91738534E-05 3.49280664E-09-2.37851944E-13    2
-3.58557675E+04-1.21935356E+02-2.59059357E+00 1.13938014E-01-4.53964675E-05    3
-2.68107573E-08 2.02426540E-11-2.65047910E+04 3.90090407E+01                   4
P30                     H  14C   8O   2    0g    300.00   5000.00 1000.00      1
 2.13193905E+01 4.52908227E-02-1.80143768E-05 3.26281812E-09-2.21392371E-13    2
-2.86393807E+04-8.99657276E+01-2.37212515E+00 8.83001175E-02-1.22953579E-05    3
-4.73001694E-08 2.52012647E-11-2.08384893E+04 3.82762920E+01                   4
R31                     H  15C   8O   4    0g    300.00   5000.00 1000.00      1
 2.73628053E+01 4.81360555E-02-1.93569640E-05 3.52891492E-09-2.40441797E-13    2
-3.37432998E+04-1.20678217E+02-2.20010276E+00 1.09101545E-01-3.36504851E-05    3
-3.79270244E-08 2.39913284E-11-2.44209298E+04 3.74291453E+01                   4
P31                     H  14C   8O   2    0g    300.00   5000.00 1000.00      1
 2.20042294E+01 4.56980921E-02-1.82029034E-05 3.30022051E-09-2.24085202E-13    2
-2.80556993E+04-9.25950583E+01-8.68091701E-01 8.26320786E-02 1.43930781E-06    3
-6.03633007E-08 2.96313585E-11-2.02896124E+04 3.23596059E+01                   4
R32                     H  15C   8O   4    0g    300.00   5000.00 1000.00      1
 2.72756750E+01 4.81842654E-02-1.93666835E-05 3.52951888E-09-2.40427869E-13    2
-3.30455027E+04-1.19900748E+02-1.73453625E+00 1.06397315E-01-2.83376379E-05    3
-4.25570340E-08 2.54998696E-11-2.38177845E+04 3.56463706E+01                   4
P32                     H  14C   8O   2    0g    300.00   5000.00 1000.00      1
 2.09613872E+01 4.57354413E-02-1.82165023E-05 3.30251614E-09-2.24232536E-13    2
-2.70776093E+04-8.77797528E+01-1.64101299E+00 8.13190725E-02 3.98792111E-06    3
-6.25293312E-08 3.03178919E-11-1.93556040E+04 3.59307056E+01                   4
R33                     H  17C   9O   4    0g    300.00   5000.00 1000.00      1
 2.99153981E+01 5.42405594E-02-2.18667639E-05 3.99302614E-09-2.72368846E-13    2
-3.86147896E+04-1.34101349E+02-1.99246077E+00 1.17438406E-01-3.03812477E-05    3
-4.70225268E-08 2.78353500E-11-2.83808679E+04 3.72933150E+01                   4
P33                     H  16C   9O   2    0g    300.00   5000.00 1000.00      1
 2.32486713E+01 5.22392542E-02-2.09218618E-05 3.80651950E-09-2.59077875E-13    2
-3.24103136E+04-9.96404562E+01-9.27519335E-01 8.50181693E-02 1.76264229E-05    3
-8.08260070E-08 3.70992275E-11-2.38295930E+04 3.41292859E+01                   4
R34                     H  17C   9O   4    0g    300.00   5000.00 1000.00      1
 2.78930295E+01 5.63511006E-02-2.27384542E-05 4.15427440E-09-2.83449039E-13    2
-3.66432149E+04-1.23632663E+02-3.91147299E+00 1.18681081E-01-3.00153471E-05    3
-4.72799975E-08 2.77638052E-11-2.63759324E+04 4.74501531E+01                   4
P34                     H  16C   9O   2    0g    300.00   5000.00 1000.00      1
 2.33676231E+01 5.20910949E-02-2.08547958E-05 3.79341601E-09-2.58144860E-13    2
-3.05637793E+04-9.99866325E+01-1.46847690E+00 8.75511333E-02 1.37755611E-05    3
-7.84148221E-08 3.65735988E-11-2.18583320E+04 3.69431860E+01                   4
R35                     H  17C   9O   4    0g    300.00   5000.00 1000.00      1
 3.00299931E+01 5.41058799E-02-2.18073496E-05 3.98157449E-09-2.71559930E-13    2
-3.84206713E+04-1.34574597E+02-2.14482075E+00 1.18884520E-01-3.35573530E-05    3
-4.41994707E-08 2.69236468E-11-2.81576311E+04 3.79845960E+01                   4
P35                     H  16C   9O   2    0g    300.00   5000.00 1000.00      1
 2.36102399E+01 5.17770404E-02-2.07091755E-05 3.76448748E-09-2.56059974E-13    2
-3.28619359E+04-1.02088729E+02-2.06241430E+00 9.32786331E-02 1.04220626E-07    3
-6.53943443E-08 3.21383718E-11-2.41093102E+04 3.82470031E+01                   4
R36                     H  17C   9O   4    0g    300.00   5000.00 1000.00      1
 3.00037819E+01 5.41905636E-02-2.18561915E-05 3.99225155E-09-2.72370495E-13    2
-3.95642638E+04-1.34445169E+02-2.38486157E+00 1.19583952E-01-3.43200050E-05    3
-4.37763457E-08 2.68224754E-11-2.92401293E+04 3.92205581E+01                   4
P36                     H  16C   9O   2    0g    300.00   5000.00 1000.00      1
 2.36647107E+01 5.17198883E-02-2.06854119E-05 3.76006497E-09-2.55754544E-13    2
-3.24039667E+04-1.02476798E+02-2.08425467E+00 9.36537695E-02-7.14367717E-07    3
-6.46978908E-08 3.19243411E-11-2.36426870E+04 3.81949848E+01                   4
R37                     H  17C   9O   4    0g    300.00   5000.00 1000.00      1
 2.97037000E+01 5.45709059E-02-2.20307155E-05 4.02670690E-09-2.74843561E-13    2
-3.74886789E+04-1.32876242E+02-1.87132696E+00 1.14216710E-01-2.15964300E-05    3
-5.57278867E-08 3.08412000E-11-2.72121676E+04 3.74569694E+01                   4
P37                     H  16C   9O   2    0g    300.00   5000.00 1000.00      1
 2.33577626E+01 5.21198108E-02-2.08711546E-05 3.79697764E-09-2.58414741E-13    2
-3.14878305E+04-1.00105298E+02-1.35061198E+00 8.68633477E-02 1.51647287E-05    3
-7.96000602E-08 3.69452072E-11-2.27976296E+04 3.62591549E+01                   4
R38                    H  19C   10O   4    0g    300.00   5000.00 1000.00      1
 2.91861828E+01 5.52201885E-02-2.23238153E-05 4.08375819E-09-2.78892537E-13    2
-3.70616585E+04-1.31562247E+02-3.76292523E+00 1.20379905E-01-3.08950621E-05    3
-4.87499403E-08 2.87788475E-11-2.64855291E+04 4.54582867E+01                   4
P38                    H  18C   10O   2    0g    300.00   5000.00 1000.00      1
 2.33676231E+01 5.20910949E-02-2.08547958E-05 3.79341601E-09-2.58144860E-13    2
-3.05637793E+04-9.99866325E+01-1.46847690E+00 8.75511333E-02 1.37755611E-05    3
-7.84148221E-08 3.65735988E-11-2.18583320E+04 3.69431860E+01                   4
R39                     H  19C  10O   4    0g    300.00   5000.00 1000.00      1
 3.13338633E+01 6.09174929E-02-2.44720266E-05 4.45870105E-09-3.03670631E-13    2
-4.19351316E+04-1.40301570E+02-1.30953772E+00 1.19430318E-01-1.44159390E-05    3
-6.74084955E-08 3.54935621E-11-3.11428774E+04 3.65965288E+01                   4
P39                     H  18C  10O   2    0g    300.00   5000.00 1000.00      1
 2.46671428E+01 5.89179996E-02-2.35283035E-05 4.27246264E-09-2.90400405E-13    2
-3.57082569E+04-1.05234599E+02-2.31396420E-01 8.69449141E-02 3.37133732E-05    3
-1.01310279E-07 4.47869392E-11-2.65711161E+04 3.39784777E+01                   4
R40                     H  19C  10O   4    0g    300.00   5000.00 1000.00      1
 2.96302872E+01 6.18700932E-02-2.49176331E-05 4.54726290E-09-3.10041994E-13    2
-4.01215341E+04-1.33464079E+02-3.70995263E+00 1.20682620E-01-1.17949525E-05    3
-7.17947720E-08 3.72887037E-11-2.90476153E+04 4.74540063E+01                   4
P40                     H  18C  10O   2    0g    300.00   5000.00 1000.00      1
 2.47911627E+01 5.87628554E-02-2.34579220E-05 4.25869309E-09-2.89419093E-13    2
-3.39243304E+04-1.06457694E+02-8.30991448E-01 8.98104997E-02 2.92018273E-05    3
-9.83303868E-08 4.40800788E-11-2.46532999E+04 3.62034607E+01                   4
R41                     H  19C  10O   4    0g    300.00   5000.00 1000.00      1
 3.14479518E+01 6.07843263E-02-2.44135047E-05 4.44744890E-09-3.02877136E-13    2
-4.17852638E+04-1.40227315E+02-1.57311443E+00 1.21431856E-01-1.86571701E-05    3
-6.36683950E-08 3.42859172E-11-3.09454202E+04 3.83466399E+01                   4
P41                     H  18C  10O   2    0g    300.00   5000.00 1000.00      1
 2.54073289E+01 6.15224586E-02-2.39344559E-05 4.27070880E-09-2.86762516E-13    2
-3.60072418E+04-8.95454760E+01 7.62947991E-01 1.02840099E-01-6.88863805E-06    3
-6.08566554E-08 3.10002442E-11-2.77203602E+04 4.46895296E+01                   4
R42                     H  19C  10O   4    0g    300.00   5000.00 1000.00      1
 3.14266504E+01 6.08631873E-02-2.44597105E-05 4.45760536E-09-3.03650183E-13    2
-4.29304624E+04-1.40638758E+02-1.70849808E+00 1.21636321E-01-1.84859175E-05    3
-6.40458116E-08 3.44430528E-11-3.20467635E+04 3.85783280E+01                   4
P42                     H  18C  10O   2    0g    300.00   5000.00 1000.00      1
 2.50783816E+01 5.84021011E-02-2.32929399E-05 4.22617059E-09-2.87086531E-13    2
-3.57426283E+04-1.07993664E+02-1.41918755E+00 9.57078649E-02 1.51464133E-05    3
-8.49971418E-08 3.95546241E-11-2.64203171E+04 3.82442123E+01                   4
R43                     H  19C  10O   4    0g    300.00   5000.00 1000.00      1
 3.11202166E+01 6.12512379E-02-2.46377440E-05 4.49275432E-09-3.06173198E-13    2
-4.08220830E+04-1.39453334E+02-1.30193513E+00 1.16769672E-01-6.70623369E-06    3
-7.51861748E-08 3.81992275E-11-2.99685007E+04 3.68990487E+01                   4
P43                     H  18C  10O   2    0g    300.00   5000.00 1000.00      1
 2.47751130E+01 5.87968258E-02-2.34762043E-05 4.26258530E-09-2.89710649E-13    2
-3.48069662E+04-1.05311760E+02-6.76278630E-01 8.88940608E-02 3.10559731E-05    3
-9.99230487E-08 4.45834119E-11-2.55573153E+04 3.65901727E+01                   4
R44                     H  19C  10O   4    0g    300.00   5000.00 1000.00      1
 3.10431907E+01 6.12876357E-02-2.46422431E-05 4.49234897E-09-3.06087764E-13    2
-4.01461423E+04-1.38725937E+02-8.42989855E-01 1.14160282E-01-1.60921625E-06    3
-7.96254647E-08 3.96472763E-11-2.93859321E+04 3.51368615E+01                   4
P44                     H  18C  10O   2    0g    300.00   5000.00 1000.00      1
 2.47236656E+01 5.88450437E-02-2.34948111E-05 4.26587450E-09-2.89929614E-13    2
-3.41327367E+04-1.05197593E+02-6.52202065E-01 8.85636931E-02 3.17252680E-05    3
-1.00464389E-07 4.47428765E-11-2.48944211E+04 3.63588669E+01                   4
END
